# Supplementary material for: The Effectiveness of Emotional Freedom Techniques for Depressive Symptoms: A Meta-Analysis
Source: J Clin Med. 2024 Oct 29;13(21):6481. doi: 10.3390/jcm13216481 (PMC11547174; doi:10.3390/jcm13216481)
Supplement: Supplementary file 1 [file jcm-13-06481-s001.zip]

Archive with 1 entries (1 files):
- jcm-3224700-supplementary.pdf
